# Supplementary material for: Peer Adoption and Development of Health Innovations by Patients: National Representative Study of 6204 Citizens
Source: J Med Internet Res. 2019 Mar 26;21(3):e11726. doi: 10.2196/11726 (PMC6454339; doi:10.2196/11726)
Supplement: Multimedia Appendix 1 [file jmir_v21i3e11726_app1.xlsx]

## Sheet: Sheet1
Nr.	Variable	Type	Source – survey questions and meaning of the variable values
1.	Developer	Binary	In your leisure time, did you ever use your free time to develop new or modify an existing product to cope with your health disorder or of someone close to you (0-no; 1-yes)?
2.	Adopter	Binary	In your leisure time, did you ever use a solution developed by another patient or caregiver (0-no; 1-yes)
3.	Intention to Adopt	Continuous	Standardized values (mean 0, variance 1) of a two-item scale (Table 1). The original variable is 1-5 Likert scale; the higher the value, higher is one’s intention to adopt a patient-developed solution.
4.	Intention to Adopt-extreme value	Binary	“Pure” groups of the intentions to adopt generated by taking the extreme values only. Values of 1 and 1.5 were coded as 0, and 4.5 and 5 were coded as 1; all the rest were discarded.
5.	Self-responsibility for health	Continuous	Standardized values (mean 0, variance 1) of a two-item scale (Table 1). The original variable is 1-5 Likert scale; the higher the value, higher is one’s sense of personal responsibility for health management.
6.	Trust in Physician	Continuous	Standardized values (mean 0, variance 1) of a three-item scale (Table 1). The original variable is 1-5 Likert scale; the higher the value, higher is one’s trust in the physician.
7.	Perception of the medical science frontier	Continuous	Standardized values (mean 0, variance 1) of a two-item scale (Table 1). The original variable is 1-5 Likert scale; the higher the value, higher is one’s trust that conventional medicine and science can treat the ailment.
8.	Chronic non-communicable disease	Binary	Individual with at least one self-reported diagnosed chronic non-communicable disease (0-no disease reported; 1- at least one disease reported); the list of the diseases/health disorders included is in section 3.
9.	EQ5D QoL score	Continuous	Standardized instrument generated from 15 questions that measure the functional autonomy of the respondent over five dimensions. (The higher the score, the higher is the patient’s perceived health-related quality of life, and 1 indicates best possible health).
10.	Age	Continuous	Age measured in years
11.	Gender	Binary	“Your gender?” (0-male; 1-female)
12.	Education	Ordinal	“How many years of formal education do you have?” (1 to -less than a university; 1-Bachelor degree; 3- Graduate degree)
13.	Single or with a partner	Binary	Marital status (0 – single, widowed, divorced; 1 – de facto union, married)
14.	Patient to patient interactions	Ordinal	Survey question: “How often do you interact with other patients (face-to-face): (0)Never; (2) once a month; (3) 2-3 Times a Month; (4) Once a Week; (5) A few times in a week; (6) Daily?”
15.	Search Depth	Ordinal	Survey question: “Approximately, how much time in a typical week do you spend searching for an information about health (treatments, medication, nutrition, exercise, illness or well-being, medical equipment of technical aids):___hr/week”; (0 – no search; 1-less than an hour; 2 – one to two hours; 3-more than two hours a week).
